# Supplementary material for: Establishment of a risk prediction model for olfactory disorders in patients with transnasal pituitary tumors by machine learning
Source: Sci Rep. 2024 May 31;14:12514. doi: 10.1038/s41598-024-62963-7 (PMC11143333; doi:10.1038/s41598-024-62963-7)
Supplement: Supplementary file 1 — Supplementary Information. [file 41598_2024_62963_MOESM1_ESM.xls]

## Sheet: data
number	Sex	Age	smoking history	drinking history	underlying disease	allergy history	Pituitary Tumor Size	Types of Pituitary Tumors	pituitary tumor stroke	Is the nasal pterygoid sinus infected	1. Blood crust formation	2、Mucous membrane erosion	3、Nasal adhesion	4. Sinus fluid	cerebrospinal fluid leakage	Duration of surgery
1	2	28	2	2	1	2	2	1	1	2	1	2	2	1	2	2
2	1	45	1	1	2	2	2	6	2	2	1	2	1	2	2	2
3	2	60	2	2	2	2	2	3	1	2	1	1	1	1	2	1
4	2	62	2	2	2	2	2	6	2	2	2	2	1	2	2	1
5	2	53	2	2	1	2	2	6	2	2	1	2	1	2	2	1
6	1	61	1	1	2	2	2	5	2	2	2	2	2	2	1	1
7	1	56	2	1	2	2	2	5	2	2	2	2	2	2	2	2
8	1	43	1	1	2	2	2	6	2	1	1	1	1	1	2	2
9	2	57	2	2	1	2	2	4	2	1	1	1	1	1	1	2
10	2	30	2	2	2	2	2	6	2	2	2	2	1	2	2	1
11	1	58	1	1	2	2	2	6	2	2	1	2	2	2	2	2
12	2	62	2	2	2	2	2	3	2	2	1	2	1	2	2	1
13	2	52	2	2	2	2	2	6	2	2	1	2	2	2	2	2
14	1	41	2	2	2	2	2	4	2	2	1	2	1	2	2	1
15	1	59	1	1	2	1	2	5	2	2	2	2	2	2	2	1
16	1	77	1	2	2	2	2	6	2	2	1	2	1	1	2	2
17	2	31	2	2	2	2	2	6	2	2	2	2	2	2	1	1
18	2	49	2	1	2	2	2	2	2	2	1	2	1	2	2	1
19	1	33	1	1	2	2	2	1	2	2	1	2	1	1	1	2
20	1	53	2	1	2	2	2	5	2	2	2	2	2	2	2	1
21	1	50	1	1	1	2	2	2	2	2	1	2	2	2	2	1
22	2	45	2	2	2	2	2	6	2	2	1	2	1	2	2	1
23	2	52	2	1	2	2	2	6	1	2	1	2	1	2	2	1
24	2	66	2	2	1	2	2	6	2	2	2	2	2	2	1	1
25	1	64	2	2	2	2	2	5	2	2	1	2	1	2	2	1
26	1	69	1	1	1	2	2	6	2	2	2	2	2	2	2	1
27	1	48	2	2	2	2	2	6	1	2	1	2	1	2	2	1
28	1	45	2	2	2	2	2	3	2	2	1	2	1	2	2	2
29	2	51	2	2	2	1	2	6	2	2	1	2	1	2	2	2
30	2	55	2	2	2	2	2	2	2	2	1	2	1	2	2	2
31	1	54	1	1	1	2	2	6	2	2	2	2	1	2	2	2
32	1	62	1	1	2	2	2	6	2	2	1	2	2	2	1	1
33	2	38	2	2	2	2	2	6	2	2	2	2	2	2	2	1
34	1	58	2	2	2	2	2	2	2	2	2	2	2	2	2	1
35	1	65	2	1	2	2	2	6	2	2	1	2	2	2	1	1
36	1	46	1	1	2	2	2	5	2	2	1	2	1	2	2	1
37	2	33	2	2	2	2	2	6	2	2	1	2	2	2	1	2
38	2	67	2	2	2	2	2	6	2	2	2	2	2	2	2	1
39	2	79	2	2	2	2	2	6	2	2	2	2	2	2	2	1
40	1	58	1	1	1	2	2	6	2	2	2	2	1	2	2	1
41	1	62	1	1	2	1	2	6	2	2	2	2	1	2	2	2
42	1	57	2	2	2	2	2	6	2	2	2	2	2	2	2	2
43	2	62	2	1	2	2	2	6	2	2	1	2	2	2	2	1
44	2	40	1	1	2	2	2	6	2	2	2	2	2	2	2	1
45	1	47	2	2	2	2	1	6	2	2	2	2	2	2	2	1
46	1	58	1	1	1	2	2	6	2	2	1	2	1	1	1	2
47	2	29	2	2	2	2	1	6	2	2	2	2	2	2	1	1
48	2	65	2	2	2	2	2	6	2	2	1	2	2	2	2	1
49	2	50	1	1	2	2	2	6	2	2	2	2	2	2	2	1
50	1	57	2	2	2	2	2	6	1	1	1	1	1	1	2	2
51	2	62	2	2	2	2	2	3	2	2	1	2	2	2	1	2
52	2	17	2	2	2	2	2	6	2	2	2	2	2	2	2	2
53	2	52	2	2	2	2	2	3	2	2	1	2	2	1	2	1
54	2	57	2	2	2	2	2	2	2	2	2	2	2	2	2	1
55	2	41	2	2	2	1	2	3	2	2	2	2	1	2	2	1
56	2	54	1	1	2	2	2	6	2	2	2	2	1	2	2	1
57	2	43	2	2	2	2	2	2	2	2	1	1	1	1	1	1
58	1	67	2	2	2	2	2	6	2	2	1	2	2	2	1	2
59	1	67	1	1	2	2	2	6	2	2	2	2	2	2	2	1
60	1	72	1	1	1	2	2	6	2	2	1	2	2	2	1	1
61	2	68	2	2	2	2	2	6	2	2	1	2	1	2	1	2
62	1	67	2	1	2	2	2	1	2	2	1	2	1	2	2	1
63	1	57	2	2	2	2	2	6	2	2	2	2	2	2	2	2
64	1	66	1	1	2	2	2	6	2	2	1	2	2	2	2	1
65	1	46	2	1	2	2	2	5	2	2	1	2	2	1	1	2
66	1	67	1	1	1	2	2	5	2	2	1	2	2	1	1	2
67	2	43	2	2	2	2	2	5	2	2	1	2	2	2	1	2
68	2	48	2	1	1	2	2	5	2	2	2	2	2	2	2	1
69	1	59	1	1	1	2	2	1	2	2	1	2	2	1	1	2
70	1	66	1	1	1	2	2	6	2	2	2	2	2	2	2	1
71	1	53	1	1	1	2	2	6	2	2	1	2	1	2	2	2
72	2	47	2	2	2	2	2	5	1	2	1	2	1	1	1	2
73	2	52	2	1	1	2	2	1	2	2	1	2	2	2	2	1
74	1	60	1	1	1	2	2	6	2	2	2	2	2	2	2	1
75	2	50	2	2	2	2	2	6	2	2	2	2	2	2	2	1
76	2	72	2	2	1	2	2	1	2	2	1	2	2	2	2	1
77	1	69	1	1	1	2	2	5	2	2	1	2	1	2	2	2
78	1	56	1	1	2	2	2	1	2	2	2	2	2	2	2	1
79	1	60	1	1	2	2	2	5	2	1	1	2	1	1	2	2
80	1	42	2	2	2	2	2	3	2	2	1	2	2	2	2	2
81	2	54	2	2	1	2	2	4	2	2	2	2	2	2	2	1
82	2	68	2	2	1	1	2	6	2	2	2	2	2	2	2	1
83	2	69	1	1	2	2	2	5	2	2	1	2	2	2	2	2
84	2	51	2	2	2	2	2	6	2	2	1	2	1	2	1	2
85	2	40	2	2	2	2	2	6	2	2	1	2	1	2	1	2
86	1	29	2	2	2	2	2	6	2	2	1	2	1	2	1	2
87	1	39	2	2	2	2	2	2	2	2	2	2	2	2	1	1
88	1	67	1	1	1	2	2	5	2	2	1	2	2	2	2	2
89	1	65	2	2	2	2	2	6	2	2	1	2	1	2	1	2
90	2	72	1	2	2	2	2	6	2	2	2	2	2	2	2	1
91	1	56	1	1	1	2	2	1	2	2	1	2	2	2	2	1
92	1	66	1	1	2	2	2	6	2	2	2	2	2	2	2	1
93	2	68	2	2	1	2	2	6	2	2	2	2	2	2	1	1
94	1	52	1	1	2	2	2	2	2	2	2	2	2	2	1	1
95	1	36	1	2	2	2	2	2	2	2	1	2	2	2	1	2
96	2	49	2	2	2	1	2	6	2	2	1	2	2	2	1	2
97	2	52	2	2	1	2	2	6	2	2	1	2	2	2	1	1
98	2	56	2	2	2	2	2	6	2	2	1	2	2	2	1	1
99	2	32	2	2	2	2	2	6	2	2	1	2	2	2	2	2
100	2	64	2	1	1	2	2	5	2	2	1	2	2	2	2	2
101	1	66	1	1	1	2	2	6	2	2	2	2	2	2	1	2
102	1	57	2	1	1	2	2	6	2	2	1	2	2	2	2	2
103	2	47	2	2	2	2	2	3	2	2	1	2	1	2	2	2
104	1	60	1	2	2	2	2	6	2	2	2	2	2	2	1	2
105	1	71	1	1	1	2	2	6	2	2	1	2	2	2	2	2
106	1	59	1	1	2	2	2	3	2	2	1	2	2	2	2	2
107	1	60	2	2	1	2	2	6	1	2	1	2	2	2	1	2
108	1	44	2	2	2	2	2	2	2	2	1	2	2	2	1	2
109	2	63	2	2	1	2	2	5	1	2	1	2	2	2	2	2
110	2	56	2	2	2	2	2	1	2	2	1	2	2	2	1	2
111	1	29	1	1	2	2	2	2	1	2	1	2	1	2	1	2
112	1	65	2	1	1	2	2	6	2	1	1	2	1	2	1	2
113	2	55	2	2	1	2	2	3	2	2	1	2	1	2	2	1
114	1	59	2	2	1	2	2	6	1	2	1	2	2	2	2	2
115	1	59	2	1	1	2	2	6	2	2	2	2	2	2	1	2
116	1	52	1	1	1	2	2	1	2	2	1	2	2	2	2	2
117	1	57	1	1	1	2	2	6	2	2	1	2	2	2	2	2
118	1	53	1	1	2	1	2	6	2	2	1	2	2	2	1	2
119	2	59	2	1	1	2	2	6	2	2	1	2	2	2	1	2
120	1	68	1	2	1	2	2	6	1	2	1	2	2	2	1	2
121	1	74	2	2	1	2	2	6	2	2	1	2	1	2	1	2
122	1	35	1	1	2	2	2	1	2	1	1	2	2	2	1	2
123	2	58	2	2	2	2	2	6	2	2	1	2	2	2	2	2
124	2	56	2	2	1	2	2	2	1	2	1	2	2	2	2	2
125	2	51	2	1	2	2	2	4	2	2	2	2	2	2	1	2
126	2	66	2	2	2	2	2	3	2	2	2	2	2	2	2	1
127	1	56	2	2	1	2	2	6	2	2	2	2	2	2	1	2
128	1	84	2	2	1	2	2	6	1	2	1	2	2	2	2	2
129	1	55	1	1	2	2	2	6	2	2	1	2	2	2	2	2
130	1	52	1	1	1	2	2	3	1	2	1	2	2	2	1	2
131	1	57	1	1	2	2	2	6	1	2	1	2	2	2	2	2
132	2	68	2	2	2	2	2	6	2	2	2	2	2	2	2	1
133	1	48	2	2	1	2	2	5	1	2	1	2	1	2	1	2
134	1	48	1	1	1	2	2	3	2	2	1	2	2	2	2	2
135	2	55	2	2	1	2	2	2	1	2	1	2	2	2	1	2
136	1	70	2	1	1	2	2	6	2	2	1	2	2	2	1	2
137	2	64	2	2	1	2	2	6	2	2	2	2	1	2	2	1
138	2	59	2	2	2	2	2	6	1	2	1	2	2	2	1	2
139	2	49	2	2	2	2	2	6	2	2	1	2	2	2	2	2
140	2	49	2	2	1	2	2	1	2	2	1	2	2	2	1	2
141	1	58	1	1	1	2	2	2	1	2	1	2	2	2	1	2
142	2	65	2	2	2	1	2	6	1	2	2	2	2	2	2	2
143	2	39	2	2	2	2	2	2	1	2	1	2	2	2	1	2
144	2	52	2	2	1	2	2	2	2	1	2	2	2	2	2	2
145	2	52	2	2	2	1	2	6	2	2	1	2	2	2	2	2
146	1	40	1	1	2	2	2	6	2	2	1	2	2	2	2	2
147	2	51	2	2	2	2	2	6	1	2	2	2	2	2	1	2
148	1	42	2	2	2	2	2	6	2	1	2	2	2	2	2	2
149	2	62	2	2	2	2	2	3	2	2	2	2	2	2	2	2
150	1	69	1	1	1	2	2	6	2	2	1	2	2	2	2	2
151	1	67	1	1	2	2	2	3	2	2	2	2	2	2	2	1
152	2	38	2	2	2	2	2	6	2	2	2	2	2	2	1	2
153	1	54	2	2	2	2	2	6	2	2	1	2	2	2	1	2
154	1	48	2	1	2	2	2	6	2	2	1	2	2	2	1	2
155	2	43	2	2	2	2	2	1	2	2	2	2	2	2	2	1
156	2	62	2	2	1	2	2	2	1	2	2	2	2	2	1	2
157	2	50	2	2	2	2	2	3	1	2	2	2	2	2	2	2
158	1	58	2	2	2	2	2	1	2	2	1	2	2	2	1	2
